# Supplementary material for: The Fabrication of Protein Carriers for Intracellular Delivery of Antibiotics Against Intracellular Bacterial Infection
Source: Molecules. 2026 Jun 24;31(13):2215. doi: 10.3390/molecules31132215 (PMC13363164; doi:10.3390/molecules31132215)
Supplement: Supplementary file 1 [file molecules-31-02215-s001.zip]

Archive with 1 entries (1 files):
- molecules-4350863-supplementary.pdf
